# Supplementary material for: Tetracycline-controlled (TetON) gene expression system for the smut fungus Ustilago maydis
Source: Front Fungal Biol. 2022 Oct 19;3:1029114. doi: 10.3389/ffunb.2022.1029114 (PMC10512375; doi:10.3389/ffunb.2022.1029114)
Supplement: Supplementary file 1 [file DataSheet_1.zip]

Archive with 2 entries (2 files):
- p123-Ptet-eGFP-3xHA.gbk
- __MACOSX/._p123-Ptet-eGFP-3xHA.gbk
