# Supplementary material for: Tetracycline-controlled (TetON) gene expression system for the smut fungus Ustilago maydis
Source: Front Fungal Biol. 2022 Oct 19;3:1029114. doi: 10.3389/ffunb.2022.1029114 (PMC10512375; doi:10.3389/ffunb.2022.1029114)
Supplement: Supplementary file 1 [file DataSheet_1.zip › p123-Ptet-eGFP-3xHA.gbk]

LOCUS       p123-Ptet-eGFP-3xHA     11326 bp    DNA     circular UNA 6-DEC-2013
COMMENT     This file is created by Vector NTI
            http://www.invitrogen.com/
FEATURES             Location/Qualifiers
     primer_bind     <1..23
                     /note="Primer: atatgcTcttcaATATATCTCCCAATTTGTGTAGG"
                     /note="Number of mismatches: 11"
                     /note="Number of other matches on
                     DNA#2589_p6U_35Smut-SP-BirA-HDEL_reporter: 0"
                     /note="Primer binding region: 6947..6981"
                     /label="3925_SpecF (mismatches: 11)"
     Vector          join(9922..11326,1..3559)
                     /origin="#108_UstiGate vector BsaI (6,409bp
                     circular)Target vector: from BsaI cut at 5004^5005 to
                     BsaI cut at 3559^3560, 4,964bpOrientation: originalPlus
                     strand 5':   no changePlus strand 3':   no changeMinus
                     strand 5':  no changeMinus strand 3':  no change"
                     /label="Vector backbone"
     CDS             complement(163..1173)
                     /gene="Sm/Sp"
                     /product="Strep/Spec resistence"
                     /SECDrawAs="Gene"
                     /vntifkey="4"
                     /label="Sm/Sp"
                     /label="Spec Resistance gene"
     primer_bind     1056..1078
                     /note="Primer: ATGCCCGAGGCATAGACTGTACC"
                     /note="Number of mismatches: 0"
                     /note="Number of other matches on
                     p6U_BsaI_cloning_module-SP-BirA-HDEL_reporter: 0"
                     /note="Primer binding region: 7726..7748"
                     /label="P2365_5_SpecSeq (mismatches: 0)"
     primer_bind     complement(1300..>1323)
                     /note="Primer: atatgctCttctaccTTGCGCTCGTTCGCCAGCCAG"
                     /note="Number of mismatches: 10"
                     /note="Number of other hits on
                     DNA#2589_p6U_35Smut-SP-BirA-HDEL_reporter: 0"
                     /note="Primer binding region: complement(8258..8293)"
                     /label="3926_SpecR (mismatches: 10)"
     primer_bind     <1321..1343
                     /note="Primer: atatgcTCttcaGgTttGTGGAGTTGTCCGAGTCC"
                     /note="Number of mismatches: 12"
                     /note="Number of other matches on
                     DNA#2733_p123-GG-SapI-Strep-tag: 0"
                     /note="Primer binding region: 2283..2317"
                     /label="3929_p123inv2F  (mismatches: 12)"
     Site            1932..2897
                     /site_type="cleavage site"
                     /label="CBX locus"
     gene            2013..2900
                     /label="Carboxin resistance gene"
     primer_bind     complement(2027..2093)
                     /note="Primer:
                     atatGCtcttctGCGgaagtgcTGGCAACAGAAGGTCGGAGAGCGGTACGAAGACCGT
                     TGCTGACG"
                     /note="Number of mismatches: 8"
                     /note="Number of other hits on p123-GG-BsaI: 0"
                     /note="Primer binding region: complement(3001..3066)"
                     /label="P3007_p123_B_R (mismatches: 8)"
     primer_bind     2066..2110
                     /note="Primer:
                     atatgctctTcgCGCGTTGCTGCCTTTTCCACAACCGCCGCTGC"
                     /note="Number of mismatches: 11"
                     /note="Number of other matches on p123-GG-BsaI: 0"
                     /note="Primer binding region: 3040..3083"
                     /label="P3008_p123_C_F (mismatches: 11)"
     primer_bind     complement(2427..2446)
                     /note="Primer: TACATGTGCGGCAAGGGGTA"
                     /note="Number of mismatches: 0"
                     /note="Number of other hits on p123-GG-BsaI: 0"
                     /note="Primer binding region: complement(3400..3419)"
                     /label="P0699_3_CBX_inverse (mismatches: 0)"
     primer_bind     2447..2466
                     /note="Primer: CATTGTCAAGGACCTCGTGC"
                     /note="Number of mismatches: 0"
                     /note="Number of other matches on p123-GG-BsaI: 0"
                     /note="Primer binding region: 3420..3439"
                     /label="P0698_5_CBX_inverse (mismatches: 0)"
     primer_bind     complement(3351..3386)
                     /note="Primer: atatGGtctCaGCATGTGTCAGAGGTTTTCACCGTC"
                     /note="Number of mismatches: 7"
                     /note="Number of other hits on p123-GG-BsaI: 0"
                     /note="Primer binding region: complement(4365..4400)"
                     /label="P2936_pET_mutS5 (mismatches: 7)"
     primer_bind     3361..3392
                     /note="Primer: atatggtctctATGCAGCTCCCGGAGACGGTC"
                     /note="Number of mismatches: 9"
                     /note="Number of other matches on p123-GG-BsaI: 0"
                     /note="Primer binding region: 4375..4406"
                     /label="P2937_pET_mutS3 (mismatches: 9)"
     primer_bind     complement(3536..>3559)
                     /note="Primer: atatGCTCTTCTGGGGTGCACTCTCAGTACAATCTG"
                     /note="Number of mismatches: 0"
                     /note="Number of other hits on
                     DNA#2733_p123-GG-SapI-Strep-tag: 0"
                     /note="Primer binding region: complement(4509..4544)"
                     /label="3930_p123inv2R  (mismatches: 0)"
     primer_bind     3545..>3559
                     /note="Primer:
                     atatGctcttcacccacctTGAGACCCTCGAGGCTTACTAAAAGC"
                     /note="Number of mismatches: 10"
                     /note="Number of other matches on UstiGate vector BsaI: 0"
                     /note="Primer binding region: 3544..3588"
                     /label="3923_ccdB-A-G module  (mismatches: 10)"
     primer_bind     3555..>3559
                     /note="Primer:
                     AtgaacCggTGAcACttggtcGGCTTACTAAAAGCCAGATAACAGTATGC"
                     /note="Number of mismatches: 14"
                     /note="Number of other matches on UstiGate vector BsaI: 0"
                     /note="Primer binding region: 3554..3603"
                     /label="1469_ccdB_AdhI_5  (mismatches: 14)"
     primer_bind     <3557..>3559
                     /note="Primer:
                     atatGCTCTTCacccacctTGAGACCCTCGAGGCTTACTAAAAGC"
                     /note="Number of mismatches: 0"
                     /note="Number of other matches on Fragment (pGGZ001_E7
                     (3923_ccdB-A-G module  - 3924_ccdB-A-G module )): 0"
                     /note="Primer binding region: 1..45"
                     /label="3923_ccdB-A-G module  (mismatches: 0)"
     misc_feature    join(<3560..3582,3583..3967,complement(3968..>3992))
                     /feature_type="PCR fragment"
                     /note="Forward primer name: ProMed_05521_F"
                     /note="Forward primer: atggtcTcaacCtTTGCACTTTTCCGACCTGC"
                     /note="Forward primer misprimes: 11"
                     /note="Reverse primer name: ProMed_05521_R"
                     /note="Reverse primer: atGgtCtcAtgtTCTTGAAAAGGCGGCGACTGTG"
                     /note="Reverse primer misprimes: 9"
                     /note="Fragment length: 451"
                     /label="Promoter umag_05521"
     Fragment        <3560..3988
                     /origin="527_ProMed#8_05521_AB (451bp linear)Fragment:
                     from BsaI cut at 9^10 to BsaI cut at 438^439,
                     429bpOrientation: originalPlus strand 5':   no changePlus
                     strand 3':   no changeMinus strand 5':  no changeMinus
                     strand 3':  no change"
                     /label="Promoter of umag05521"
     primer          3564..3582
                     /label="05521_F"
     primer          complement(3968..3988)
                     /label="05521_R"
     misc_feature    3989..3992
                     /label="overhang B"
                     /ApEinfo_fwdcolor="cyan"
                     /ApEinfo_revcolor="green"
     source          <3989..>4016
                     /organism="Cloning vector pGGB003"
                     /mol_type="other DNA"
                     /db_xref="taxon:1439659"
                     /label="source:Cloning vector pGGB003"
                     /ApEinfo_fwdcolor="pink"
                     /ApEinfo_revcolor="pink"
     5'UTR           3993..4016
                     /gene="B-dummy"
                     /note="default module for GreenGate"
                     /label="B-dummy(1)"
                     /ApEinfo_label="B-dummy"
                     /ApEinfo_fwdcolor="pink"
                     /ApEinfo_revcolor="pink"
     misc_feature    join(<4017..4042,4043..4706,complement(4707..>4731))
                     /feature_type="PCR fragment"
                     /note="Forward primer name: rtTA3-C_Fw"
                     /note="Forward primer:
                     ATatgGTcTCaGgcTcaATGTCGCGTCTGGATAAGTC"
                     /note="Forward primer misprimes: 9"
                     /note="Reverse primer name: rtTA3-D_Rev"
                     /note="Reverse primer:
                     tataggtctcactgaGCCCGGAAGCATATCGAGATC"
                     /note="Reverse primer misprimes: 15"
                     /note="Fragment length: 737"
                     /label="rtTA3"
     gene            4017..4727
                     /origin="rtTA3 (737bp linear)Fragment: from BsaI cut at
                     11^12 to BsaI cut at 722^723, 711bpOrientation:
                     originalPlus strand 5':   no changePlus strand 3':   no
                     changeMinus strand 5':  no changeMinus strand 3':  no
                     change"
                     /label="rtTA3"
     misc_feature    join(<4728..4747,4748..5144,complement(5145..>5160))
                     /feature_type="PCR fragment"
                     /note="Forward primer name: P9141_NLSFw_D"
                     /note="Forward primer:
                     atatggtctcatcagCttctggTTCaGGTTCAGGTTC"
                     /note="Forward primer misprimes: 22"
                     /note="Reverse primer name: P7473_3xmyc_R-E"
                     /note="Reverse primer: tataGGTCTCTGCAGTTACTACAGATC"
                     /note="Reverse primer misprimes: 4"
                     /note="Fragment length: 461"
                     /label="linker-NLS-3xMYC"
     tag             4728..5156
                     /origin="#535_linkerNLS-3xmyc_DE (455bp linear)Fragment:
                     from BsaI cut at 11^12 to BsaI cut at 440^441,
                     429bpOrientation: originalPlus strand 5':   no changePlus
                     strand 3':   no changeMinus strand 5':  no changeMinus
                     strand 3':  no change"
                     /label="linker NLS-3xMYC"
     primer          <5157..5180
                     /label="3938 GGNost_F"
     terminator      5161..5452
                     /label="NosT"
     primer          complement(5433..>5456)
                     /label="3939 GGNost_R"
     operator        5453..6272
                     /origin="tetO10_mfaP_Mini2 (843bp linear)Fragment: from
                     BsaI cut at 10^11 to BsaI cut at 830^831,
                     820bpOrientation: originalPlus strand 5':   no changePlus
                     strand 3':   no changeMinus strand 5':  no changeMinus
                     strand 3':  no change"
                     /label="Tet Operator (10)"
     Operator        5485..5503
                     /label="TEtO"
     Operator        5527..5545
                     /label="TEtO"
     Operator        5569..5587
                     /label="TEtO"
     Operator        5611..5629
                     /label="TEtO"
     Operator        5653..5671
                     /label="TEtO"
     Operator        5708..5726
                     /label="TEtO"
     Operator        5750..5768
                     /label="TEtO"
     Operator        5792..5810
                     /label="TEtO"
     Operator        5834..5852
                     /label="TEtO"
     Operator        5876..5894
                     /label="TEtO"
     promoter        5934..6272
                     /label="mfa minimal promoter"
     misc_feature    6273..6276
                     /label="overhang B"
                     /ApEinfo_fwdcolor="cyan"
                     /ApEinfo_revcolor="green"
     source          <6273..>6300
                     /organism="Cloning vector pGGB003"
                     /mol_type="other DNA"
                     /db_xref="taxon:1439659"
                     /label="source:Cloning vector pGGB003"
                     /ApEinfo_fwdcolor="pink"
                     /ApEinfo_revcolor="pink"
     5'UTR           6277..6300
                     /gene="B-dummy"
                     /note="default module for GreenGate"
                     /label="B-dummy(1)"
                     /ApEinfo_label="B-dummy"
                     /ApEinfo_fwdcolor="pink"
                     /ApEinfo_revcolor="pink"
     misc_feature    <6301..6306
                     /label="GG C-overhangs"
     gene            6307..7023
                     /label="eGFP (GOI)"
     tag             7057..7146
                     /label="3-HA"
     misc_feature    7155..7158
                     /label="Overhang D"
                     /ApEinfo_fwdcolor="cyan"
                     /ApEinfo_revcolor="cyan"
     source          <7155..>7204
                     /organism="Cloning vector pGGD002"
                     /mol_type="other DNA"
                     /db_xref="taxon:1439674"
                     /label="source:Cloning vector pGGD002"
                     /ApEinfo_fwdcolor="pink"
                     /ApEinfo_revcolor="pink"
     terminator      7209..7458
                     /label="PRM9 Terminator"
     misc_feature    join(<7459..7481,7482..7866,complement(7867..>7891))
                     /feature_type="PCR fragment"
                     /note="Forward primer name: ProMed_05521_F"
                     /note="Forward primer: atggtcTcaacCtTTGCACTTTTCCGACCTGC"
                     /note="Forward primer misprimes: 11"
                     /note="Reverse primer name: ProMed_05521_R"
                     /note="Reverse primer: atGgtCtcAtgtTCTTGAAAAGGCGGCGACTGTG"
                     /note="Reverse primer misprimes: 9"
                     /note="Fragment length: 451"
                     /label="Promoter umag_05521"
     promoter        <7459..7887
                     /origin="ProMed#2_AB (451bp linear)Fragment: from BsaI
                     cut at 9^10 to BsaI cut at 438^439, 429bpOrientation:
                     originalPlus strand 5':   no changePlus strand 3':   no
                     changeMinus strand 5':  no changeMinus strand 3':  no
                     change"
                     /label="Promoter umag05521"
     primer          7463..7481
                     /label="05521_F"
     primer          complement(7867..7887)
                     /label="05521_R"
     misc_feature    7888..7891
                     /label="overhang B"
                     /ApEinfo_fwdcolor="cyan"
                     /ApEinfo_revcolor="green"
     source          <7888..>7915
                     /organism="Cloning vector pGGB003"
                     /mol_type="other DNA"
                     /db_xref="taxon:1439659"
                     /label="source:Cloning vector pGGB003"
                     /ApEinfo_fwdcolor="pink"
                     /ApEinfo_revcolor="pink"
     5'UTR           7892..7915
                     /gene="B-dummy"
                     /note="default module for GreenGate"
                     /label="B-dummy(1)"
                     /ApEinfo_label="B-dummy"
                     /ApEinfo_fwdcolor="pink"
                     /ApEinfo_revcolor="pink"
     misc_feature    join(<7916..7941,7942..8518,complement(8519..>8543))
                     /feature_type="PCR fragment"
                     /note="Forward primer name: TetR-C_Fw"
                     /note="Forward primer:
                     atatggtctcaggcTcaATGAGCCGACTCGATAAGTC"
                     /note="Forward primer misprimes: 16"
                     /note="Reverse primer name: tetR-D_Rev"
                     /note="Reverse primer:
                     tataggtctcacTgaCCCGGACTCGCACTTAAGTTG"
                     /note="Reverse primer misprimes: 14"
                     /note="Fragment length: 650"
                     /label="TetR_codon optimised"
     gene            7916..8539
                     /origin="TetR_UMcodonopt_C-D (650bp linear)Fragment: from
                     BsaI cut at 11^12 to BsaI cut at 635^636,
                     624bpOrientation: originalPlus strand 5':   no changePlus
                     strand 3':   no changeMinus strand 5':  no changeMinus
                     strand 3':  no change"
                     /label="Tet Repressor Codon optimised"
     misc_feature    join(<8540..8566,8567..8977,complement(8978..>9010))
                     /feature_type="PCR fragment"
                     /note="Forward primer name: Ssn6_Repressor_Ssn6-ATG_Fw"
                     /note="Forward primer:
                     atatggtctcatcagccATGCCGCCTTCAGCTCGACAC"
                     /note="Forward primer misprimes: 17"
                     /note="Reverse primer name: Ssn6_Repressor_Ssn6F1_R"
                     /note="Reverse primer:
                     aTggtCtcaCGAACCGATCGATACCCATGCGGCCTCGTTGGC"
                     /note="Reverse primer misprimes: 7"
                     /note="Fragment length: 491"
                     /label="(Mql1 U. maydis ortholog of Ssn6"
     repressor       8546..9625
                     /label="Mql1 (UMAG_05501) repressor"
     misc_feature    join(<9007..9039,9040..9602,complement(9603..>9629))
                     /feature_type="PCR fragment"
                     /note="Forward primer name: Ssn6_Repressor_Ssn6F2_F"
                     /note="Forward primer:
                     ATgGtctcaTTCGGCGGCAGAAACCATGGAGGACTACGACCG"
                     /note="Forward primer misprimes: 6"
                     /note="Reverse primer name: Ssn6_Repressor_Ssn6-359_R"
                     /note="Reverse primer:
                     aTatgGtctCAgcagGGCGTGATTGGGATTTTCAG"
                     /note="Reverse primer misprimes: 11"
                     /note="Fragment length: 640"
                     /label="Fragment (Ssn6_Repressor (Ssn6_Repressor_Ssn6F2_F
                     - Ssn6_Repressor_Ssn6-359_R))"
     primer          9007..9039
                     /label="Ssn6F2_F"
     TRR             <9007..9085
                     /label="Trr1"
     TRR             9086..9187
                     /label="Trr2"
     TRR             9188..9289
                     /label="Trr3"
     TRR             9299..9397
                     /label="Trr4"
     TRR             9410..9508
                     /label="Trr5"
     TRR             9518..9619
                     /label="Trr6"
     primer          complement(9603..9622)
                     /label="Ssn6-359_R"
     TRR             9620..>9625
                     /label="Trr7"
     primer          <9626..9649
                     /label="3938 GGNost_F"
     terminator      9630..9921
                     /label="NosT"
     primer          complement(9902..>9925)
                     /label="3939 GGNost_R"
     primer_bind     complement(<9926..>9928)
                     /note="Primer:
                     atatGCTCTTCtCTCatacTGAGACCGAATTCAAAAAAAAGCGG"
                     /note="Number of mismatches: 0"
                     /note="Number of other hits on Fragment (pGGZ001_E7
                     (3923_ccdB-A-G module  - 3924_ccdB-A-G module )): 0"
                     /note="Primer binding region: complement(1436..1479)"
                     /label="3924_ccdB-A-G module  (mismatches: 0)"
     primer_bind     <9926..9948
                     /note="Primer: atatGCTCTTCGGAGGCCTCGGCAGGAGCAGGTGC"
                     /note="Number of mismatches: 0"
                     /note="Number of other matches on
                     DNA#2733_p123-GG-SapI-Strep-tag: 0"
                     /note="Primer binding region: 4541..4575"
                     /label="3927_p123inv1F  (mismatches: 0)"
     primer_bind     <9926..9948
                     /note="Primer: atatGCTCTTCGGAGGCCTCGGCAGGAGCAGGTGC"
                     /note="Number of mismatches: 0"
                     /note="Number of other matches on
                     DNA#2733_p123-GG-SapI-Strep-tag: 0"
                     /note="Primer binding region: 4541..4575"
                     /label="3927_p123inv1F  (mismatches: 0)"
     primer_bind     complement(<9926..9940)
                     /note="Primer:
                     atatGCtcttctCTCatacTGAGACCGAATTCAAAAAAAAGCGG"
                     /note="Number of mismatches: 9"
                     /note="Number of other hits on UstiGate vector BsaI: 0"
                     /note="Primer binding region: complement(4979..5022)"
                     /label="3924_ccdB-A-G module  (mismatches: 9)"
     primer_bind     complement(<9926..9940)
                     /note="Primer:
                     atatGCtcttctCTCatacTGAGACCGAATTCAAAAAAAAGCGG"
                     /note="Number of mismatches: 9"
                     /note="Number of other hits on UstiGate vector BsaI: 0"
                     /note="Primer binding region: complement(4979..5022)"
                     /label="3924_ccdB-A-G module  (mismatches: 9)"
     misc_feature    <9926..9928
                     /feature_type="cloning module"
                     /label="SapI cloning module"
     primer          <9983..10006
                     /label="5_p123_BsaI_A"
     primer          9998..10037
                     /label="conserved"
     primer_bind     complement(10033..10057)
                     /note="Primer: CATCGCAAGACCGGCAACAGGATTC"
                     /note="Number of mismatches: 0"
                     /note="Number of other hits on p123-GG-BsaI: 0"
                     /note="Primer binding region: complement(51..75)"
                     /label="P0012_p123_Seq_Rev (mismatches: 0)"
     primer_bind     complement(10147..10165)
                     /note="Primer: GTATAATTGCGGGACTCTA"
                     /note="Number of mismatches: 0"
                     /note="Number of other hits on p123-GG-BsaI: 0"
                     /note="Primer binding region: complement(165..183)"
                     /label="P0052_NosT_3 (mismatches: 0)"
     primer          complement(10279..>10302)
                     /label="3_p123_BsaI_A"
     primer          <10300..10327
                     /label="5_p123_B"
     primer          10396..10403
                     /label="added for mutation"
     rep_origin      10580..11168
                     /label="pUC ori"
     primer_bind     complement(10649..10669)
                     /note="Primer: TGGTATCTTTATAGTCCTGTC"
                     /note="Number of mismatches: 0"
                     /note="Number of other hits on p123-GG-BsaI: 0"
                     /note="Primer binding region: complement(667..687)"
                     /label="P2366_3_pUCori (mismatches: 0)"
     primer_bind     complement(11306..11326)
                     /note="Primer: atatgcTCttcttatGTTTACTCATATATACTTTAG"
                     /note="Number of mismatches: 11"
                     /note="Number of other hits on
                     DNA#2733_p123-GG-SapI-Strep-tag: 0"
                     /note="Primer binding region: complement(1324..1359)"
                     /label="3928_p123inv1R  (mismatches: 11)"
ORIGIN
        1 ATATATCTCC CAATTTGTGT AGGGCTTATT ATGCACGCTT AAAAATAATA AAAGCAGACT
       61 TGACCTGATA GTTTGGCTGT GAGCAATTAT GTGCTTAGTG CATCTAACGC TTGAGTTAAG
      121 CCGCGCCGCG AAGCGGCGTC GGCTTGAACG AATTGTTAGA CATTATTTGC CGACTACCTT
      181 GGTGATCTCG CCTTTCACGT AGTGGACAAA TTCTTCCAAC TGATCTGCGC GCGAGGCCAA
      241 GCGATCTTCT TCTTGTCCAA GATAAGCCTG TCTAGCTTCA AGTATGACGG GCTGATACTG
      301 GGCCGGCAGG CGCTCCATTG CCCAGTCGGC AGCGACATCC TTCGGCGCGA TTTTGCCGGT
      361 TACTGCGCTG TACCAAATGC GGGACAACGT AAGCACTACA TTTCGCTCAT CGCCAGCCCA
      421 GTCGGGCGGC GAGTTCCATA GCGTTAAGGT TTCATTTAGC GCCTCAAATA GATCCTGTTC
      481 AGGAACCGGA TCAAAGAGTT CCTCCGCCGC TGGACCTACC AAGGCAACGC TATGTTCTCT
      541 TGCTTTTGTC AGCAAGATAG CCAGATCAAT GTCGATCGTG GCTGGCTCGA AGATACCTGC
      601 AAGAATGTCA TTGCGCTGCC ATTCTCCAAA TTGCAGTTCG CGCTTAGCTG GATAACGCCA
      661 CGGAATGATG TCGTCGTGCA CAACAATGGT GACTTCTACA GCGCGGAGAA TCTCGCTCTC
      721 TCCAGGGGAA GCCGAAGTTT CCAAAAGGTC GTTGATCAAA GCTCGCCGCG TTGTTTCATC
      781 AAGCCTTACG GTCACCGTAA CCAGCAAATC AATATCACTG TGTGGCTTCA GGCCGCCATC
      841 CACTGCGGAG CCGTACAAAT GTACGGCCAG CAACGTCGGT TCGAGATGGC GCTCGATGAC
      901 GCCAACTACC TCTGATAGTT GAGTCGATAC TTCGGCGATC ACCGCTTCCC TCATGATGTT
      961 TAACTTTGTT TTAGGGCGAC TGCCCTGCTG CGTAACATCG TTGCTGCTCC ATAACATCAA
     1021 ACATCGACCC ACGGCGTAAC GCGCTTGCTG CTTGGATGCC CGAGGCATAG ACTGTACCCC
     1081 AAAAAAACAG TCATAACAAG CCATGAAAAC CGCCACTGCG CCGTTACCAC CGCTGCGTTC
     1141 GGTCAAGGTT CTGGACCAGT TGCGTGAGCG CATACGCTAC TTGCATTACA GCTTACGAAC
     1201 CGAACAGGCT TATGTCCACT GGGTTCGTGC CTTCATCCGT TTCCACGGTG TGCGTCACCC
     1261 GGCAACCTTG GGCAGCAGCG AAGTCGAGGC ATTTCTGTCC TGGCTGGCGA ACGAGCGCAA
     1321 GGTTTGTGGA GTTGTCCGAG TCCCCGAATC ACAAGAATTA GGCTCGTGCT CTGTGAGATC
     1381 TCTCGCGAAA CCCAGATGAA GGAAAAAAAT CGGAAGATCG CGGAAGAAGT GGGGTTCGCA
     1441 TGGTCTAACA TTGTCGCATT CCTCACAGTT TCGGCTGGAA ACGGCAGGGA CAATCACGAG
     1501 AAATGCGCGA CGAGTATTCA GTTGTCCAAA ATTATGTCAG CTTGAAAGTT GGAAACGGCG
     1561 GAAGAAAATT CGTCAGGAGG GCGTTGCGGC TAGGGTGAAG AACGGAGACA ATTTCGGCTT
     1621 TGAAATTGGC TCGACTCTGA TTGGATCATG ACGCACTGCT GGTCCACAAC CGTGTCGAAG
     1681 GTGCCGTCTT TACTACAGGT CCGCTGGAAG CAAAATGGAA AAAGCCGCTG GAGCCCGACT
     1741 ACAGAGCCGC CGTGTTTTGG TAATCAGTCG GCAAATAGGT CAGCACAGCG CAGCGTGACA
     1801 GGTTCTTGCA ATTTACAGCA CAGCTCGTCC GTCTACGACT TTGCACACCA CAAAGTGTGC
     1861 GGGGAGCAAA GGAGCCGATC TTGGTCGCGC GCAAAGCCAA GGAGTCTTGA ACCTGAGAGT
     1921 GTGCGTGTCT TGTGACGCTT GCCCTTCTGT ACTTTGCTGT GACACTACCA CCACATCTGT
     1981 CTTGGCTTTT TGTTCATACA TCCACACCGA CCATGTCGCT ATTCAACGTC AGCAACGGTC
     2041 TTCGTACCGC TCTCCGACCT TCTGTTGCCA GCTCGTCGcG CGTTGCTGCC TTTTCCACAA
     2101 CCGCCGCTGC CCGTCTCGCC ACACCCACCT CTGACAACGT TGGCAGTTCG GGCAAGCCTC
     2161 AGCACTTGAA GCAGTTCAAG ATCTACCGAT GGAACCCTGA CAAGCCCTCG GAGAAGCCTC
     2221 GTCTGCAGTC GTACACACTG GACCTCAACC AGACCGGTCC AATGGTTCTC GACGCGCTCA
     2281 TCAAAATCAA GAACGAAATT GACCCTACGC TCACCTTCCG TCGCTCGTGC CGTGAGGGTA
     2341 TCTGCGGTTC GTGCGCTATG AATATTGACG GTGTCAACAC CCTCGCCTGC CTCTGCCGGA
     2401 TCGACAAGCA GAATGACACC AAGATCTACC CCTTGCCGCA CATGTACATT GTCAAGGACC
     2461 TCGTGCCAGA CTTGACCCAG TTCTACAAGC AGTACCGATC CATCGAGCCT TTCCTCAAGT
     2521 CCAACAACAC CCCTTCTGAG GGTGAACATC TTCAGTCGCC CGAGGAGCGT CGTCGACTCG
     2581 ACGGTCTGTA CGAGTGCATT CTGTGCGCGT GCTGCTCCAC ATCCTGCCCC TCTTACTGGT
     2641 GGAATCAGGA CGAGTACCTT GGCCCCGCCG TGCTCATGCA GGCGTACCGA TGGATGGCCG
     2701 ACTCGCGTGA CGACTTTGGT GAGGAGCGAA GACAGAAGCT CGAGAACACC TTTTCGCTCT
     2761 ACCGATGCCT TACCATCATG AACTGCTCCA GGACCTGCCC CAAGAACCTC AACCCTGGTA
     2821 AGGCAATTGC ACAGATCAAG AAGGACATGG CCGTCGGCGC ACCCAAGGCT TCCGAGCGCC
     2881 CTATCATGGC TTCGTCGTAA TCTTGATATA TCATATCGTT CTTTCCTCAG CACTTCTTTT
     2941 GTCAATTTCA AAAGTATCTA ATTGCATTCA ACTCCGCTTG TGGTTTGTTG TTCAGTGAGA
     3001 GTGGAAACGC TACGGGCAAG ATGAGGGCAG TGTTCTGGCG ACGGAAAAGT GTGCAAGTGT
     3061 CTGGCCTGCG TCCTCGCTGG TTCCAGCAGC CGATGCAGGA CGTGTACCTA GCGATTTCTT
     3121 CGACAGCCTA TTGTGGCAGC CGCGATTCGC CACAATCGTA CGAAAGCGAG ACGAGTTGAG
     3181 CGAAGATCCC CATTATTGAA GCATTTATCA GGGTTATTGT CTCATGAGCG GATACATATT
     3241 TGAATGTATT TAGAAAAATA AACAAATAGG GGTTCCGCGC ACATTTCCCC GAAAAGTGCC
     3301 ACCTGACGTC TAAGAAACCA TTATTATCAT GACATTAACC TATAAAAATA GGCGTATCAC
     3361 GAGGCCCTTT CGTCTCGCGC GTTTCGGTGA TGACGGTGAA AACCTCTGAC ACATGCAGCT
     3421 CCCGGAGACG GTCACAGCTT GTCTGTAAGC GGATGCCGGG AGCAGACAAG CCCGTCAGGG
     3481 CGCGTCAGCG GGTGTTGGCG GGTGTCGGGG CTGGCTTAAC TATGCGGCAT CAGAGCAGAT
     3541 TGTACTGAGA GTGCACCCCA CCTTTGCACT TTTCCGACCT GCccgtcaca atcgtgaatc
     3601 gtgaaaatcg tgattcgtga ttcgtgactc gtgactcttt tgcaacatgc aagtccacgt
     3661 ttcttcgtaa gcttctcatt gcccaattgt gaattcgtga ctgcagtcac gagtggccct
     3721 acctatacgt taatcacgaa tttgacgcac gagcctgcat ctggcctcgt gacgctactg
     3781 ctgcggtcag atcaactcgc aagtgcctac aaccaatcag tggagctcaa tctctcatcc
     3841 gtcatcacta tagtcatggc taccgtcacg accaccacct cattctccga tcctcgctga
     3901 gttcacaagc gtcgaacaac ctcttcaagt ctcccacaag tctcccattc catatcagtg
     3961 ccttgacCAC AGTCGCCGCC TTTTCAAGAA CAGTATTCAG TCGACTGGTA CCAACAGGCT
     4021 CAATGTCGCG TCTGGATAAG TCGAAAGTCA TCAATGGAGC CCTGGAATTG TTGAACGGCG
     4081 TGGGAATCGA AGGTTTGACG ACGCGCAAAC TGGCCCAAAA ACTTGGCGTC GAACAGCCAA
     4141 CGCTGTATTG GCACGTTAAG AACAAGCGTG CCCTGCTGGA CGCCTTGCCT ATTGAAATGC
     4201 TTGACCGACA TCATACCCAT TTCTGCCCCC TGGAAGGAGA GTCTTGGCAG GATTTTTTGC
     4261 GCAACAACGC GAAGTCGTAT CGCTGTGCGT TGCTTTCTCA TCGTGACGGT GCAAAAGTCC
     4321 ATCTGGGAAC TCGACCCACG GAGAAgCAGT ACGAAACCCT CGAGAACCAA CTCGCATTTC
     4381 TCTGTCAGCA GGGTTTTTCG CTCGAAAATG CACTTTATGC TTTGTCTGCT GTGGGACACT
     4441 TTACACTTGG TTGCGTTCTT GAAGAGCAGG AGCACCAGGT CGCGAAGGAA GAGCGTGAGA
     4501 CgCCCACCAC CGACTCTATG CCGCCTCTGT TGCGTCAGGC TATTGAACTC TTTGACCGTC
     4561 AGGGTGCGGA ACCTGCCTTC CTGTTTGGcC TCGAATTGAT TATTTGCGGT CTGGAGAAgC
     4621 AATTGAAGTG CGAGTCTGGC GGACCTACGG ACGCCCTGGA CGATTTTGAC CTGGATATGC
     4681 TGCCAGCGGA TGCCTTGGAT GATTTCGATC TCGATATGCT TCCGGGCTCA GCTTCtGGTT
     4741 CAGGTTCAGG TTCTGGATCT GGAAGTGGAT CTGGATCAGC GGCCGCATCT GAATTCAAGC
     4801 GTGAAGAGCA AGCAAGGAAA GCTAAGGTGA ACAATGAGAA AAAGACGGAA ATAGTGAAAC
     4861 CAGAGAGTTG TAGCAATGAA GGAGATGTCA AGGATCTGAA AAGAAAGGAC TCTGAGGATG
     4921 GAAACGAGGG TGAGGAAGAA GAAGCTTCTT CGAAACCGAA AAAGCCAAAA GTTGCTCTTT
     4981 CTCATCTTCA GGACATTGAC GACACAGAAG CTGATCAAGA AGAAGAGTCA GCTGCCTCAG
     5041 CCGGTGCTGG AGCTGGATCT GAGCAAAAGC TGATCAGCGA GGAAGACTTG GAGCAAAAGC
     5101 TCATTAGCGA AGAAGACCTG GAGCAGAAAT TGATCAGCGA GGAAGATCTG TAGTAACTGC
     5161 GGCCGCCCGG CTGCAGATCG TTCAAACATT TGGCAATAAA GTTTCTTAAG ATTGAATCCT
     5221 GTTGCCGGTC TTGCGATGAT TATCATATAA TTTCTGTTGA ATTACGTTAA GCATGTAATA
     5281 ATTAACATGT AATGCATGAC GTTATTTATG AGATGGGTTT TTATGATTAG AGTCCCGCAA
     5341 TTATACATTT AATACGCGAT AGAAAACAAA ATATAGCGCG CAAACTAGGA TAAATTATCG
     5401 CGCGCGGTGT CATCTATGTT ACTAGATCCG ATGATAAGCT GTCAAACATG AGACTAGTCG
     5461 AATTGATCCC CTCGAGTTTA CCACTCCCTA TCAGTGATAG AGAAAAGTGA AAGTCGAGTT
     5521 TACCACTCCC TATCAGTGAT AGAGAAAAGT GAAAGTCGAG TTTACCACTC CCTATCAGTG
     5581 ATAGAGAAAA GTGAAAGTCG AGTTTACCAC TCCCTATCAG TGATAGAGAA AAGTGAAAGT
     5641 CGAGTTTACC ACTCCCTATC AGTGATAGAG AAAAGTGAAA GTCGAGCTCG GTACTCGAGT
     5701 TTACCACTCC CTATCAGTGA TAGAGAAAAG TGAAAGTCGA GTTTACCACT CCCTATCAGT
     5761 GATAGAGAAA AGTGAAAGTC GAGTTTACCA CTCCCTATCA GTGATAGAGA AAAGTGAAAG
     5821 TCGAGTTTAC CACTCCCTAT CAGTGATAGA GAAAAGTGAA AGTCGAGTTT ACCACTCCCT
     5881 ATCAGTGATA GAGAAAAGTG AAAGTCGAGC TCGGTACGGG CATGCCATAG ACACGGTCAC
     5941 CTTCCTGGAT GAGAAGACCA ACTTCGATTA CTATGTCTGC GCAGGGAAAG GTGTAACTGC
     6001 TGGCTGCTCA GTGTACGATT GTCGAAGAAG CATCTCGGGA TGTCAGCACT CTTACTCACC
     6061 TGGTGCGTTG CGCTCATGAG CCCTTGAGAC AAGCGAAGTC CATCTTCTGC AACGCAATGC
     6121 TCGACATCAC TGAGACGGTA CCGTCAAGGA TATAAGGGAG CAATTGGATA TCAATCCGAC
     6181 AGCCAAACCT CATCCACTCT CACTTTCACA CTATAACTTA TACGATCACT TCTCGCCCGT
     6241 TCTTTTGAAC ATCAAATCAA CTACCTTACT ATAACAGTAT TCAGTCGACT GGTACCAACA
     6301 GGCTCTATGG TGAGCAAGGG CGAGGAGCTG TTCACCGGGG TGGTGCCCAT CCTGGTCGAG
     6361 CTGGACGGCG ACGTAAACGG CCACAAGTTC AGCGTGTCCG GCGAGGGCGA GGGCGATGCC
     6421 ACCTACGGCA AGCTGACCCT GAAGTTCATC TGCACCACCG GCAAGCTGCC CGTGCCCTGG
     6481 CCCACCCTCG TGACCACCTT CACCTACGGC GTGCAGTGCT TCAGCCGCTA CCCCGACCAC
     6541 ATGAAGCAGC ACGACTTCTT CAAGTCCGCC ATGCCCGAAG GCTACGTCCA GGAGCGCACC
     6601 ATCTTCTTCA AGGACGACGG CAACTACAAG ACCCGCGCCG AGGTGAAGTT CGAGGGCGAC
     6661 ACCCTGGTGA ACCGCATCGA GCTGAAGGGC ATCGACTTCA AGGAGGACGG CAACATCCTG
     6721 GGGCACAAGC TGGAGTACAA CTACAACAGC CACAACGTCT ATATCATGGC CGACAAGCAG
     6781 AAGAACGGCA TCAAGGTGAA CTTCAAGATC CGCCACAACA TCGAGGACGG CAGCGTGCAG
     6841 CTCGCCGACC ACTACCAGCA GAACACCCCC ATCGGCGACG GCCCCGTGCT GCTGCCCGAC
     6901 AACCACTACC TGAGCACCCA GTCCAAGCTG AGCAAAGACC CCAACGAGAA GCGCGATCAC
     6961 ATGGTCCTGC TGGAGTTCGT GACCGCCGCC GGGATCACTC ACGGCATGGA CGAGCTGTAC
     7021 AAGTCAGgaG CGTCTGCCGG TGCAGGCGCG GGATCTTATC CGTATGATGT GCCCGATTAT
     7081 GCCGGTTACC CATACGACGT TCCTGACTAC GCCGGCTACC CCTACGATGT GCCTGATTAT
     7141 GCGGGTTCTG GAGCTCAGGT GGATCCTAGA TAACCTTTAC CTTCATTCCC TGTAAATTGG
     7201 TACCCTGCAC AGAAGACGGG AGACACTAGC ACACAACTTT ACCAGGCAAG GTATTTGACG
     7261 CTAGCATGTG TCCAATTCAG TGTCATTTAT GATTTTTTGT AGTAGGATAT AAATATATAC
     7321 AGCGCTCCAA ATAGTGCGGT TGCCCCAAAA ACACCACGGA ACCTCATCTG TTCTCGTACT
     7381 TTGTTGTGAC AAAGTAGCTC ACTGCCTTAT TATCACATTT TCATTATGCA ACGCTTCGGA
     7441 AAATACGATG TTGAAAATAC TATTGCACTT TTCCGACCTG Cccgtcacaa tcgtgaatcg
     7501 tgaaaatcgt gattcgtgat tcgtgactcg tgactctttt gcaacatgca agtccacgtt
     7561 tcttcgtaag cttctcattg cccaattgtg aattcgtgac tgcagtcacg agtggcccta
     7621 cctatacgtt aatcacgaat ttgacgcacg agcctgcatc tggcctcgtg acgctactgc
     7681 tgcggtcaga tcaactcgca agtgcctaca accaatcagt ggagctcaat ctctcatccg
     7741 tcatcactat agtcatggct accgtcacga ccaccacctc attctccgat cctcgctgag
     7801 ttcacaagcg tcgaacaacc tcttcaagtc tcccacaagt ctcccattcc atatcagtgc
     7861 cttgacCACA GTCGCCGCCT TTTCAAGAAC AGTATTCAGT CGACTGGTAC CAACAGGCTC
     7921 AATGAGCCGA CTCGATAAGT CGAAAGTTAT CAATTCCGCC TTGGAACTGT TGAATGAAGT
     7981 TGGTATCGAG GGCCTCACTA CACGTAAACT TGCACAGAAA TTGGGAGTCG AGCAGCCTAC
     8041 GTTGTACTGG CACGTCAAAA ACAAGCGTGC ACTTCTTGAC GCACTCGCAA TCGAGATGTT
     8101 GGATCGTCAT CACACACACT TTTGCCCCTT GGAGGGTGAG AGCTGGCAAG ACTTTCTCCG
     8161 CAATAATGCG AAGTCTTTCC GATGCGCGCT GTTGTCTCAT CGTGATGGCG CAAAGGTGCA
     8221 TCTCGGCACC CGACCTACCG AGAAgCAGTA CGAAACGCTG GAAAACCAGC TTGCTTTCCT
     8281 TTGCCAACAG GGATTCAGCC TCGAAAATGC CCTGTATGCT CTGTCGGCTG TGGGCCATTT
     8341 TACACTCGGA TGTGTTCTGG AGGATCAGGA GCATCAGGTC GCGAAGGAGG AACGTGAAAC
     8401 CCCCACAACT GACTCTATGC CACCACTGTT GCGACAGGCA ATCGAACTGT TTGACCACCA
     8461 AGGAGCCGAA CCGGCTTTTC TTTTTGGATT GGAACTCATT ATTTGTGGCC TCGAGAAGCA
     8521 ACTTAAGTGC GAGTCCGGGT CAGCCATGCC GCCTTCAGCT CGACACAGCG CTCACCCTTC
     8581 GCACCATCCT CATGCAGGTG GAAGGGACCT CCACCACGCT GCTGGTGGCC CTCCTCCTCA
     8641 AGGCGGTCCC GGCATGCCTC CTGGTCCCGG AAATGGCCCC ATGCATCACC CTCACTCCTC
     8701 TTATGCGCAA TCCATGCCGC CGCCACCCGG TCTGCCTCCC CACGCTATGA ACGGTATCAA
     8761 CGGTCCTCCG CCATCGACAC ATGGTGGACC ACCTCCTCGT ATGGTCATGG CCGATGGACC
     8821 AGGCGGCGCC GGCGGTCCAC CCCCGCCGCC ACCGCCACAT ATCCCGCGCT CTTCGTCTGC
     8881 TCAGAGCCGT ATCATGGAGG CTGCAGGCGG CCCGGCTGGT CCTCCCCCTG CTGGGCCCCC
     8941 TGCTTCAACG TCTCCCGCAG TGCAGAAACT CTCGCTTGCC AACGAGGCCG CATGGGTATC
     9001 GATCGGTTCG GCGGCAGAAA CCATGGAGGA CTACGACCGC GCGCTTTCGG CATATGAGGC
     9061 TGCTCTTCGA CACAATCCGT ACTCGGTACC CGCTCTCAGC GCCATCGCCG GCGTCCATCG
     9121 CACCCTCGAC AACTTCGAAA AGGCCGTCGA CTACTTTCAG CGTGTGCTCA ACATTGTCCC
     9181 CGAGAATGGT GATACCTGGG GCTCCATGGG TCACTGTTAT TTGATGATGG ATGACCTGCA
     9241 GCGCGCCTAC ACCGCATATC AGCAAGCACT CTACCACCTT CCCAATCCCA AAGAGCCCAA
     9301 GCTGTGGTAC GGCATCGGCA TCCTCTACGA TCGCTACGGC AGCCTCGAGC ATGCAGAGGA
     9361 GGCTTTTGCC AGCGTTGTCC GAATGGATCC TAACTACGAA AAGGCAAACG AGATCTACTT
     9421 CCGTCTCGGC ATCATCTACA AGCAGCAGAA CAAGTTTCCC GCCAGTCTCG AGTGCTTCCG
     9481 CTATATTCTC GACAACCCGC CGCGCCCACT CACCGAGATC GACATTTGGT TCCAGATCGG
     9541 CCACGTGTAC GAGCAGCAGA AGGAATTCAA TGCCGCAAAG GAAGCTTACG AGCGCGTTCT
     9601 CGCTGAAAAT CCCAATCACG CCTGACTGCG GCCGCCCGGC TGCAGATCGT TCAAACATTT
     9661 GGCAATAAAG TTTCTTAAGA TTGAATCCTG TTGCCGGTCT TGCGATGATT ATCATATAAT
     9721 TTCTGTTGAA TTACGTTAAG CATGTAATAA TTAACATGTA ATGCATGACG TTATTTATGA
     9781 GATGGGTTTT TATGATTAGA GTCCCGCAAT TATACATTTA ATACGCGATA GAAAACAAAA
     9841 TATAGCGCGC AAACTAGGAT AAATTATCGC GCGCGGTGTC ATCTATGTTA CTAGATCCGA
     9901 TGATAAGCTG TCAAACATGA GGTATGAGGC CTCGGCAGGA GCAGGTGCTG GCAGCTGGTC
     9961 CCATCCGCAG TTTGAAAAGT AAGAGCCGGC TGCAGATCGT TCAAACATTT GGCAATAAAG
    10021 TTTCTTAAGA TTGAATCCTG TTGCCGGTCT TGCGATGATT ATCATATAAT TTCTGTTGAA
    10081 TTACGTTAAG CATGTAATAA TTAACATGTA ATGCATGACG TTATTTATGA GATGGGTTTT
    10141 TATGATTAGA GTCCCGCAAT TATACATTTA ATACGCGATA GAAAACAAAA TATAGCGCGC
    10201 AAACTAGGAT AAATTATCGC GCGCGGTGTC ATCTATGTTA CTAGATCCGA TGATAAGCTG
    10261 TCAAACATGA GAATTCATCG ATGATATCAG ATCTGCCGGT CACCCTATAG TGAGTCGTAT
    10321 TAATTTCGAT AAGCCAGGTT AACCTGCATT AATGAATCGG CCAACGCGCG GGGAGAGGCG
    10381 GTTTGCGTAT TGGGCGCACT TCCGCTTCCT CGCTCACTGA CTCGCTGCGC TCGGTCGTTC
    10441 GGCTGCGGCG AGCGGTATCA GCTCACTCAA AGGCGGTAAT ACGGTTATCC ACAGAATCAG
    10501 GGGATAACGC AGGAAAGAAC ATGTGAGCAA AAGGCCAGCA AAAGGCCAGG AACCGTAAAA
    10561 AGGCCGCGTT GCTGGCGTTT TTCCATAGGC TCCGCCCCCC TGACGAGCAT CACAAAAATC
    10621 GACGCTCAAG TCAGAGGTGG CGAAACCCGA CAGGACTATA AAGATACCAG GCGTTTCCCC
    10681 CTGGAAGCTC CCTCGTGCGC TCTCCTGTTC CGACCCTGCC GCTTACCGGA TACCTGTCCG
    10741 CCTTTCTCCC TTCGGGAAGC GTGGCGCTTT CTCAATGCTC ACGCTGTAGG TATCTCAGTT
    10801 CGGTGTAGGT CGTTCGCTCC AAGCTGGGCT GTGTGCACGA ACCCCCCGTT CAGCCCGACC
    10861 GCTGCGCCTT ATCCGGTAAC TATCGTCTTG AGTCCAACCC GGTAAGACAC GACTTATCGC
    10921 CACTGGCAGC AGCCACTGGT AACAGGATTA GCAGAGCGAG GTATGTAGGC GGTGCTACAG
    10981 AGTTCTTGAA GTGGTGGCCT AACTACGGCT ACACTAGAAG GACAGTATTT GGTATCTGCG
    11041 CTCTGCTGAA GCCAGTTACC TTCGGAAAAA GAGTTGGTAG CTCTTGATCC GGCAAACAAA
    11101 CCACCGCTGG TAGCGGTGGT TTTTTTGTTT GCAAGCAGCA GATTACGCGC AGAAAAAAAG
    11161 GATCTCAAGA AGATCCTTTG ATCTTTTCTA CGGGGTCTGA CGCTCAGTGG AACGAAAACT
    11221 CACGTTAAGG GATTTTGGTC ATGAGATTAT CAAAAAGGAT CTTCACCTAG ATCCTTTTAA
    11281 ATTAAAAATG AAGTTTTAAA TCAATCTAAA GTATATATGA GTAAAC
//
